# Supplementary material for: New DNA Methylation Signals for Malignant Pleural Mesothelioma Risk Assessment
Source: Cancers (Basel). 2021 May 27;13(11):2636. doi: 10.3390/cancers13112636 (PMC8199167; doi:10.3390/cancers13112636)
Supplement: Supplementary file 1 [file cancers-13-02636-s001.zip]

Archive with 1 entries (1 files):
- cancers-1184965-supplementary.pdf
